# Supplementary material for: Using artificial intelligence to explore sound symbolic expressions of gender in American English
Source: PeerJ Comput Sci. 2024 Jan 17;10:e1811. doi: 10.7717/peerj-cs.1811 (PMC10821993; doi:10.7717/peerj-cs.1811)
Supplement: Supplemental Information 2 — df Gender < − ifelse(dfGender = = 1, “M”, “F”) 1 = Masculine, 2 = Feminine [file peerj-cs-10-1811-s002.r]

install.packages("xgboost")
library(xgboost)
install.packages("caret")
library(caret)
install.packages("dplyr")
library(dplyr)
install.packages("tidyverse")
library(tidyverse)
install.packages("sjPlot")
library(sjPlot)

#####XGBOOST
df<-read_csv('Given_Names.csv')
df$Gender <- as.factor(df$Gender)
df$Gender <- ifelse(df$Gender == 1, "M", "F")

#Creating K-folds
set.seed(1)
df_fold1_idx <- sample(nrow(df), 1/8 * nrow(df))
df_A <- df[df_fold1_idx, ]
df_BCDEFGH <- df[-df_fold1_idx, ]
df_fold2_idx <- sample(nrow(df_BCDEFGH), 1/7 * nrow(df_BCDEFGH))
df_B <- df_BCDEFGH[df_fold2_idx, ]
df_CDEFGH <- df_BCDEFGH[-df_fold2_idx, ]
df_fold3_idx <- sample(nrow(df_CDEFGH), 1/6 * nrow(df_CDEFGH))
df_C <- df_CDEFGH[df_fold3_idx, ]
df_DEFGH <- df_CDEFGH[-df_fold3_idx, ]
df_fold4_idx <- sample(nrow(df_DEFGH), 1/5 * nrow(df_DEFGH))
df_D <- df_DEFGH[df_fold4_idx, ]
df_EFGH <- df_DEFGH[-df_fold4_idx, ]
df_fold5_idx <- sample(nrow(df_EFGH), 1/4 * nrow(df_EFGH))
df_E <- df_EFGH[df_fold5_idx, ]
df_FGH <- df_EFGH[-df_fold5_idx, ]
df_fold6_idx <- sample(nrow(df_FGH), 1/3 * nrow(df_FGH))
df_F <- df_FGH[df_fold6_idx, ]
df_GH <- df_FGH[-df_fold6_idx, ]
df_fold7_idx <- sample(nrow(df_GH), 1/2 * nrow(df_GH))
df_G <- df_GH[df_fold7_idx, ]
df_H <- df_GH[-df_fold7_idx, ]

#Recombine for testing subsets
Te1 <- rbind(df_A,df_B)
Te2 <- rbind(df_A,df_C)
Te3 <- rbind(df_A,df_D)
Te4 <- rbind(df_A,df_E)
Te5 <- rbind(df_A,df_F)
Te6 <- rbind(df_A,df_G)
Te7 <- rbind(df_A,df_H)
Te8 <- rbind(df_B,df_C)
Te9 <- rbind(df_B,df_D)
Te10 <- rbind(df_B,df_E)
Te11 <- rbind(df_B,df_F)
Te12 <- rbind(df_B,df_G)
Te13 <- rbind(df_B,df_H)
Te14 <- rbind(df_C,df_D)
Te15 <- rbind(df_C,df_E)
Te16 <- rbind(df_C,df_F)
Te17 <- rbind(df_C,df_G)
Te18 <- rbind(df_C,df_H)
Te19 <- rbind(df_D,df_E)
Te20 <- rbind(df_D,df_F)
Te21 <- rbind(df_D,df_G)
Te22 <- rbind(df_D,df_H)
Te23 <- rbind(df_E,df_F)
Te24 <- rbind(df_E,df_G)
Te25 <- rbind(df_E,df_H)
Te26 <- rbind(df_F,df_G)
Te27 <- rbind(df_F,df_H)
Te28 <- rbind(df_G,df_H)

#Recombine for training subsets
Tr1 <- rbind(df_C,df_D,df_E,df_F,df_G,df_H)
Tr2 <- rbind(df_B,df_D,df_E,df_F,df_G,df_H)
Tr3 <- rbind(df_B,df_C,df_E,df_F,df_G,df_H)
Tr4 <- rbind(df_B,df_C,df_D,df_F,df_G,df_H)
Tr5 <- rbind(df_B,df_C,df_D,df_E,df_G,df_H)
Tr6 <- rbind(df_B,df_C,df_D,df_E,df_F,df_H)
Tr7 <- rbind(df_B,df_C,df_D,df_E,df_F,df_G)
Tr8 <- rbind(df_A,df_D,df_E,df_F,df_G,df_H)
Tr9 <- rbind(df_A,df_C,df_E,df_F,df_G,df_H)
Tr10 <- rbind(df_A,df_C,df_D,df_F,df_G,df_H)
Tr11 <- rbind(df_A,df_C,df_D,df_E,df_G,df_H)
Tr12 <- rbind(df_A,df_C,df_D,df_E,df_F,df_H)
Tr13 <- rbind(df_A,df_C,df_D,df_E,df_F,df_G)
Tr14 <- rbind(df_A,df_B,df_E,df_F,df_G,df_H)
Tr15 <- rbind(df_A,df_B,df_D,df_F,df_G,df_H)
Tr16 <- rbind(df_A,df_B,df_D,df_E,df_G,df_H)
Tr17 <- rbind(df_A,df_B,df_D,df_E,df_F,df_H)
Tr18 <- rbind(df_A,df_B,df_D,df_E,df_F,df_G)
Tr19 <- rbind(df_A,df_B,df_C,df_F,df_G,df_H)
Tr20 <- rbind(df_A,df_B,df_C,df_E,df_G,df_H)
Tr21 <- rbind(df_A,df_B,df_C,df_E,df_F,df_H)
Tr22 <- rbind(df_A,df_B,df_C,df_E,df_F,df_G)
Tr23 <- rbind(df_A,df_B,df_C,df_D,df_G,df_H)
Tr24 <- rbind(df_A,df_B,df_C,df_D,df_F,df_H)
Tr25 <- rbind(df_A,df_B,df_C,df_D,df_F,df_G)
Tr26 <- rbind(df_A,df_B,df_C,df_D,df_E,df_H)
Tr27 <- rbind(df_A,df_B,df_C,df_D,df_E,df_G)
Tr28 <- rbind(df_A,df_B,df_C,df_D,df_E,df_F)

#Creating a tuning grid for XGBoost
grid_tune <- expand.grid(
  nrounds = c(5000), #number of trees
  max_depth = c(2,4,6),
  eta = c(0.025,0.05,0.1,0.3), #Learning rate (reducing options here will greatly speed up processes)
  gamma = c(0, 0.05, 0.1, 0.5, 0.7, 0.9, 1.0), # pruning 
  colsample_bytree = 1, # c(0.4, 0.6, 0.8, 1.0) subsample ratio of columns for tree
  min_child_weight = 1, # c(1,2,3) # the larger, the more conservative the model
  subsample = 1) # c(0.5, 0.75, 1.0) # used to prevent overfitting by sampling X% training)

#Train control
train_control <- trainControl(method = "cv", number=3, verboseIter = TRUE, allowParallel = TRUE)

#XG1
#Convert training subset to data frame
Tr1<-as.data.frame(Tr1)
#construct XGBoost model using the tuning grid.
XG1 <- train(x = Tr1[,2:40],y = Tr1[,1],trControl = train_control,tuneGrid = grid_tune,method= "xgbTree",verbose = TRUE)
#Feed testing data into the XGBoost model
PR_XG1 <- predict(XG1, Te1)
#Create confusion matrix
XG1_CONF<-confusionMatrix(as.factor(as.numeric(PR_XG1)), as.factor(as.numeric(Te1$Gender)))
IMP_XG1 <- varImp(XG1)

#XG2
Tr2<-as.data.frame(Tr2)
XG2 <- train(x = Tr2[,2:40],y = Tr2[,1],trControl = train_control,tuneGrid = grid_tune,method= "xgbTree",verbose = TRUE)
PR_XG2 <- predict(XG2, Te2)
XG2_CONF<-confusionMatrix(as.factor(as.numeric(PR_XG2)), as.factor(as.numeric(Te2$Gender)))
IMP_XG2 <- varImp(XG2)

#XG3
Tr3<-as.data.frame(Tr3)
XG3 <- train(x = Tr3[,2:40],y = Tr3[,1],trControl = train_control,tuneGrid = grid_tune,method= "xgbTree",verbose = TRUE)
PR_XG3 <- predict(XG3, Te3)
XG3_CONF<-confusionMatrix(as.factor(as.numeric(PR_XG3)), as.factor(as.numeric(Te3$Gender)))
IMP_XG3 <- varImp(XG3)

#XG4
Tr4<-as.data.frame(Tr4)
XG4 <- train(x = Tr4[,2:40],y = Tr4[,1],trControl = train_control,tuneGrid = grid_tune,method= "xgbTree",verbose = TRUE)
PR_XG4 <- predict(XG4, Te4)
XG4_CONF<-confusionMatrix(as.factor(as.numeric(PR_XG4)), as.factor(as.numeric(Te4$Gender)))
IMP_XG4 <- varImp(XG4)

#XG5
Tr5<-as.data.frame(Tr5)
XG5 <- train(x = Tr5[,2:40],y = Tr5[,1],trControl = train_control,tuneGrid = grid_tune,method= "xgbTree",verbose = TRUE)
PR_XG5 <- predict(XG5, Te5)
XG5_CONF<-confusionMatrix(as.factor(as.numeric(PR_XG5)), as.factor(as.numeric(Te5$Gender)))
IMP_XG5 <- varImp(XG5)

#XG6
Tr6<-as.data.frame(Tr6)
XG6 <- train(x = Tr6[,2:40],y = Tr6[,1],trControl = train_control,tuneGrid = grid_tune,method= "xgbTree",verbose = TRUE)
PR_XG6 <- predict(XG6, Te6)
XG6_CONF<-confusionMatrix(as.factor(as.numeric(PR_XG6)), as.factor(as.numeric(Te6$Gender)))
IMP_XG6 <- varImp(XG6)

#XG7
Tr7<-as.data.frame(Tr7)
XG7 <- train(x = Tr7[,2:40],y = Tr7[,1],trControl = train_control,tuneGrid = grid_tune,method= "xgbTree",verbose = TRUE)
PR_XG7 <- predict(XG7, Te7)
XG7_CONF<-confusionMatrix(as.factor(as.numeric(PR_XG7)), as.factor(as.numeric(Te7$Gender)))
IMP_XG7 <- varImp(XG7)

#XG8
Tr8<-as.data.frame(Tr8)
XG8 <- train(x = Tr8[,2:40],y = Tr8[,1],trControl = train_control,tuneGrid = grid_tune,method= "xgbTree",verbose = TRUE)
PR_XG8 <- predict(XG8, Te8)
XG8_CONF<-confusionMatrix(as.factor(as.numeric(PR_XG8)), as.factor(as.numeric(Te8$Gender)))
IMP_XG8 <- varImp(XG8)

#XG9
Tr9<-as.data.frame(Tr9)
XG9 <- train(x = Tr9[,2:40],y = Tr9[,1],trControl = train_control,tuneGrid = grid_tune,method= "xgbTree",verbose = TRUE)
PR_XG9 <- predict(XG9, Te9)
XG9_CONF<-confusionMatrix(as.factor(as.numeric(PR_XG9)), as.factor(as.numeric(Te9$Gender)))
IMP_XG9 <- varImp(XG9)

#XG10
Tr10<-as.data.frame(Tr10)
XG10 <- train(x = Tr10[,2:40],y = Tr10[,1],trControl = train_control,tuneGrid = grid_tune,method= "xgbTree",verbose = TRUE)
PR_XG10 <- predict(XG10, Te10)
XG10_CONF<-confusionMatrix(as.factor(as.numeric(PR_XG10)), as.factor(as.numeric(Te10$Gender)))
IMP_XG10 <- varImp(XG10)

#XG11
Tr11<-as.data.frame(Tr11)
XG11 <- train(x = Tr11[,2:40],y = Tr11[,1],trControl = train_control,tuneGrid = grid_tune,method= "xgbTree",verbose = TRUE)
PR_XG11 <- predict(XG11, Te11)
XG11_CONF<-confusionMatrix(as.factor(as.numeric(PR_XG11)), as.factor(as.numeric(Te11$Gender)))
IMP_XG11 <- varImp(XG11)

#XG12
Tr12<-as.data.frame(Tr12)
XG12 <- train(x = Tr12[,2:40],y = Tr12[,1],trControl = train_control,tuneGrid = grid_tune,method= "xgbTree",verbose = TRUE)
PR_XG12 <- predict(XG12, Te12)
XG12_CONF<-confusionMatrix(as.factor(as.numeric(PR_XG12)), as.factor(as.numeric(Te12$Gender)))
IMP_XG12 <- varImp(XG12)

#XG13
Tr13<-as.data.frame(Tr13)
XG13 <- train(x = Tr13[,2:40],y = Tr13[,1],trControl = train_control,tuneGrid = grid_tune,method= "xgbTree",verbose = TRUE)
PR_XG13 <- predict(XG13, Te13)
XG13_CONF<-confusionMatrix(as.factor(as.numeric(PR_XG13)), as.factor(as.numeric(Te13$Gender)))
IMP_XG13 <- varImp(XG13)

#XG14
Tr14<-as.data.frame(Tr14)
XG14 <- train(x = Tr14[,2:40],y = Tr14[,1],trControl = train_control,tuneGrid = grid_tune,method= "xgbTree",verbose = TRUE)
PR_XG14 <- predict(XG14, Te14)
XG14_CONF<-confusionMatrix(as.factor(as.numeric(PR_XG14)), as.factor(as.numeric(Te14$Gender)))
IMP_XG14 <- varImp(XG14)

#XG15
Tr15<-as.data.frame(Tr15)
XG15 <- train(x = Tr15[,2:40],y = Tr15[,1],trControl = train_control,tuneGrid = grid_tune,method= "xgbTree",verbose = TRUE)
PR_XG15 <- predict(XG15, Te15)
XG15_CONF<-confusionMatrix(as.factor(as.numeric(PR_XG15)), as.factor(as.numeric(Te15$Gender)))
IMP_XG15 <- varImp(XG15)

#XG16
Tr16<-as.data.frame(Tr16)
XG16 <- train(x = Tr16[,2:40],y = Tr16[,1],trControl = train_control,tuneGrid = grid_tune,method= "xgbTree",verbose = TRUE)
PR_XG16 <- predict(XG16, Te16)
XG16_CONF<-confusionMatrix(as.factor(as.numeric(PR_XG16)), as.factor(as.numeric(Te16$Gender)))
IMP_XG16 <- varImp(XG16)

#XG17
Tr17<-as.data.frame(Tr17)
XG17 <- train(x = Tr17[,2:40],y = Tr17[,1],trControl = train_control,tuneGrid = grid_tune,method= "xgbTree",verbose = TRUE)
PR_XG17 <- predict(XG17, Te17)
XG17_CONF<-confusionMatrix(as.factor(as.numeric(PR_XG17)), as.factor(as.numeric(Te17$Gender)))
IMP_XG17 <- varImp(XG17)

#XG18
Tr18<-as.data.frame(Tr18)
XG18 <- train(x = Tr18[,2:40],y = Tr18[,1],trControl = train_control,tuneGrid = grid_tune,method= "xgbTree",verbose = TRUE)
PR_XG18 <- predict(XG18, Te18)
XG18_CONF<-confusionMatrix(as.factor(as.numeric(PR_XG18)), as.factor(as.numeric(Te18$Gender)))
IMP_XG18 <- varImp(XG18)

#XG19
Tr19<-as.data.frame(Tr19)
XG19 <- train(x = Tr19[,2:40],y = Tr19[,1],trControl = train_control,tuneGrid = grid_tune,method= "xgbTree",verbose = TRUE)
PR_XG19 <- predict(XG19, Te19)
XG19_CONF<-confusionMatrix(as.factor(as.numeric(PR_XG19)), as.factor(as.numeric(Te19$Gender)))
IMP_XG19 <- varImp(XG19)

#XG20
Tr20<-as.data.frame(Tr20)
XG20 <- train(x = Tr20[,2:40],y = Tr20[,1],trControl = train_control,tuneGrid = grid_tune,method= "xgbTree",verbose = TRUE)
PR_XG20 <- predict(XG20, Te20)
XG20_CONF<-confusionMatrix(as.factor(as.numeric(PR_XG20)), as.factor(as.numeric(Te20$Gender)))
IMP_XG20 <- varImp(XG20)

#XG21
Tr21<-as.data.frame(Tr21)
XG21 <- train(x = Tr21[,2:40],y = Tr21[,1],trControl = train_control,tuneGrid = grid_tune,method= "xgbTree",verbose = TRUE)
PR_XG21 <- predict(XG21, Te21)
XG21_CONF<-confusionMatrix(as.factor(as.numeric(PR_XG21)), as.factor(as.numeric(Te21$Gender)))
IMP_XG21 <- varImp(XG21)

#XG22
Tr22<-as.data.frame(Tr22)
XG22 <- train(x = Tr22[,2:40],y = Tr22[,1],trControl = train_control,tuneGrid = grid_tune,method= "xgbTree",verbose = TRUE)
PR_XG22 <- predict(XG22, Te22)
XG22_CONF<-confusionMatrix(as.factor(as.numeric(PR_XG22)), as.factor(as.numeric(Te22$Gender)))
IMP_XG22 <- varImp(XG22)

#XG23
Tr23<-as.data.frame(Tr23)
XG23 <- train(x = Tr23[,2:40],y = Tr23[,1],trControl = train_control,tuneGrid = grid_tune,method= "xgbTree",verbose = TRUE)
PR_XG23 <- predict(XG23, Te23)
XG23_CONF<-confusionMatrix(as.factor(as.numeric(PR_XG23)), as.factor(as.numeric(Te23$Gender)))
IMP_XG23 <- varImp(XG23)

#XG24
Tr24<-as.data.frame(Tr24)
XG24 <- train(x = Tr24[,2:40],y = Tr24[,1],trControl = train_control,tuneGrid = grid_tune,method= "xgbTree",verbose = TRUE)
PR_XG24 <- predict(XG24, Te24)
XG24_CONF<-confusionMatrix(as.factor(as.numeric(PR_XG24)), as.factor(as.numeric(Te24$Gender)))
IMP_XG24 <- varImp(XG24)

#XG25
Tr25<-as.data.frame(Tr25)
XG25 <- train(x = Tr25[,2:40],y = Tr25[,1],trControl = train_control,tuneGrid = grid_tune,method= "xgbTree",verbose = TRUE)
PR_XG25 <- predict(XG25, Te25)
XG25_CONF<-confusionMatrix(as.factor(as.numeric(PR_XG25)), as.factor(as.numeric(Te25$Gender)))
IMP_XG25 <- varImp(XG25)

#XG26
Tr26<-as.data.frame(Tr26)
XG26 <- train(x = Tr26[,2:40],y = Tr26[,1],trControl = train_control,tuneGrid = grid_tune,method= "xgbTree",verbose = TRUE)
PR_XG26 <- predict(XG26, Te26)
XG26_CONF<-confusionMatrix(as.factor(as.numeric(PR_XG26)), as.factor(as.numeric(Te26$Gender)))
IMP_XG26 <- varImp(XG26)

#XG27
Tr27<-as.data.frame(Tr27)
XG27 <- train(x = Tr27[,2:40],y = Tr27[,1],trControl = train_control,tuneGrid = grid_tune,method= "xgbTree",verbose = TRUE)
PR_XG27 <- predict(XG27, Te27)
XG27_CONF<-confusionMatrix(as.factor(as.numeric(PR_XG27)), as.factor(as.numeric(Te27$Gender)))
IMP_XG27 <- varImp(XG27)

#XG28
Tr28<-as.data.frame(Tr28)
XG28 <- train(x = Tr28[,2:40],y = Tr28[,1],trControl = train_control,tuneGrid = grid_tune,method= "xgbTree",verbose = TRUE)
PR_XG28 <- predict(XG28, Te28)
XG28_CONF<-confusionMatrix(as.factor(as.numeric(PR_XG28)), as.factor(as.numeric(Te28$Gender)))
IMP_XG28 <- varImp(XG28)
